# Supplementary material for: Using CorvisST tonometry to assess glaucoma progression
Source: PLoS One. 2017 May 4;12(5):e0176380. doi: 10.1371/journal.pone.0176380 (PMC5417509; doi:10.1371/journal.pone.0176380)
Supplement: S1 File — (CSV) [file pone.0176380.s001.csv]

eye	age	sex	axial.length	mean.IOPG	sd.IOP	mTD	BaseMTD	IOPCST	CCT	DefAmp	A1t	A1l	A1v	A2t	A2l	A2v	Hctime	PeakDist	Radius	A1DefAmp	HCDefAmp	A2DefAmp	slope
L	65	M	26.29	9.91	0.79	-6.5	-6.5	12.16666667	533.6666667	1.115666667	7.109333333	1.795333333	0.159	21.921	1.546333333	-0.392333333	16.401	3.428333333	7.546333333	0.140666667	1.115666667	0.373666667	1.384676675
R	65	M	26.48	9.91	0.79	-4.442307692	-4.442307692	9.666666667	522.6666667	1.256	6.816	1.776666667	0.159666667	22.45533333	1.957	-0.439666667	16.863	2.765333333	8.068666667	0.136	1.256	0.408	-0.195851419
L	43	M	26.71	10.61	3.61	-12.23076923	-12.23076923	11.5	538	1.180333333	6.980333333	1.755	0.156	21.57033333	1.136333333	-0.524	16.94	4.358	6.703333333	0.114	1.180333333	0.384333333	-0.223760844
R	43	M	26.71	13.66	1.72	-18.05769231	-18.05769231	14.33333333	541.3333333	1.022	7.337666667	1.752333333	0.169333333	21.62366667	1.945	-0.414666667	16.555	2.353666667	6.88	0.123	1.022	0.334666667	-0.022943884
L	66	F	26.36	12.44	1.92	-6.942307692	-6.942307692	12.83333333	545.3333333	1.143	7.116333333	1.800666667	0.163666667	21.46	1.680666667	-0.609666667	17.017	4.385	6.983	0.116333333	1.143	0.368	0.122402189
R	66	F	26.73	12.24	1.68	-7.057692308	-7.057692308	13.83333333	523.3333333	1.184	7.314666667	1.763	0.171666667	21.67833333	1.357	-0.500666667	18.018	2.576333333	8.139333333	0.123	1.184	0.482333333	0.091457014
L	57	F	25.39	10.35	0.83	2.134615385	2.134615385	10.66666667	482	1.175333333	6.922333333	1.353	0.162333333	22.05466667	1.208333333	-0.475333333	16.478	3.626333333	7.069	0.115	1.175333333	0.329666667	-0.094166199
L	70	F	23.24	13.1	0.86	-6.442307692	-6.442307692	12.66666667	542.3333333	1.186666667	7.159666667	1.673	0.156333333	22.19966667	1.875333333	-0.395	17.941	2.37	8.135	0.126	1.186666667	0.562666667	-0.174623543
L	48	F	26.75	14.22	2.8	-2.807692308	-2.807692308	13.33333333	519.3333333	1.065	7.249666667	1.656666667	0.157333333	21.672	1.658666667	-0.432666667	16.94	4.204666667	7.305	0.12	1.065	0.315	-0.158421627
R	64	F	26.51	14.09	1.81	-5.5	-5.5	11.5	501.3333333	1.167	7.016	1.741333333	0.158666667	21.975	1.768	-0.437	17.71	2.409666667	6.517333333	0.123666667	1.167	0.434	-0.311876232
L	82	M	22.81	13.78	1.47	-15.36538462	-15.36538462	9.833333333	534.6666667	1.179333333	6.819333333	1.797666667	0.154	21.72833333	1.630333333	-0.459	16.863	5.112666667	7.536333333	0.130333333	1.179333333	0.460333333	-0.993597189
L	63	M	25.41	16.95	1.5	0.769230769	0.769230769	14.16666667	547.6666667	1.009666667	7.335333333	1.732666667	0.158	21.289	1.566333333	-0.42	16.632	3.324333333	8.214666667	0.122333333	1.009666667	0.269333333	0.00351689
L	50	M	25.25	12.77	2.11	-10.05769231	-10.05769231	10.83333333	507.3333333	1.165333333	6.95	1.736	0.153666667	21.89566667	1.791333333	-0.451666667	16.863	3.437333333	6.446666667	0.124333333	1.165333333	0.375	-0.521152908
R	50	M	25.27	12.77	2.11	-12.13461538	-12.13461538	11	503	1.166	6.979333333	1.752	0.155666667	21.91366667	1.345	-0.389	16.863	2.487666667	7.463333333	0.122333333	1.166	0.388666667	-0.139140371
L	71	F	22.75	13.41	1.3	-0.173076923	-0.173076923	13.33333333	579	1.071	7.224	1.780666667	0.142333333	22.01966667	1.864666667	-0.294333333	17.71	2.365	8.503666667	0.131	1.071	0.486	-0.260000218
R	71	F	22.5	13.27	1.25	0.519230769	0.519230769	13.16666667	585.6666667	1.107	7.224	1.835666667	0.152	21.89	1.914333333	-0.338666667	17.479	2.369666667	8.343333333	0.134	1.107	0.509	-0.322896024
L	77	M	23.42	15.18	1.73	-4.461538462	-4.461538462	6.5	468.6666667	1.330666667	6.511666667	1.753	0.196333333	22.995	1.817666667	-0.425333333	17.171	3.666666667	6.839	0.116	1.330666667	0.389333333	-1.666716047
R	77	M	23.37	15.15	1.94	-1.288461538	-1.288461538	8.666666667	462	1.311	6.714666667	1.754666667	0.179333333	22.56566667	1.589666667	-0.45	17.325	3.565	6.649666667	0.124666667	1.311	0.41	-0.321293185
L	50	M	26.74	16.6	1.8	-0.692307692	-0.692307692	16.66666667	557.6666667	0.929666667	7.624	1.772333333	0.132333333	21.51633333	1.929	-0.313333333	16.478	2.338	7.773666667	0.123666667	0.929666667	0.302666667	-0.080232133
R	50	M	26.74	15.77	1.94	1.076923077	1.076923077	17	555.3333333	0.947	7.659333333	1.787666667	0.135666667	21.61033333	1.798	-0.295666667	16.478	2.313333333	7.852666667	0.129	0.947	0.320666667	-0.026790368
R	69	M	25.55	12.83	1.13	-9.365384615	-9.365384615	14.5	516.3333333	1.074333333	7.395333333	1.715333333	0.160666667	21.48466667	1.798666667	-0.441333333	16.401	3.359	7.358666667	0.106666667	1.074333333	0.345333333	-0.359963823
L	79	F	23.3	11.5	0.97	-13.92307692	-13.92307692	11.83333333	503.6666667	1.187	7.045666667	1.697333333	0.149333333	21.949	1.476	-0.456333333	16.863	2.467	6.58	0.118	1.187	0.461	-0.910996415
R	79	F	23.39	14.27	0.86	-6.826923077	-6.826923077	14.66666667	530	1.03	7.372333333	1.720333333	0.145333333	21.42666667	1.66	-0.242666667	16.863	4.056	8.083	0.129666667	1.03	0.449666667	0.153201392
L	83	F	22.37	15.44	1.56	-3.173076923	-3.173076923	15.16666667	541.6666667	1.039	7.434666667	1.733666667	0.148	21.01866667	1.879	-0.344333333	17.864	3.703666667	9.563	0.128	1.039	0.564333333	-0.725748427
R	83	F	22.3	15.72	1.61	-6.5	-6.5	12.83333333	538	1.169333333	7.159	1.652333333	0.159333333	21.302	1.324333333	-0.329666667	16.863	4.075333333	7.986	0.123666667	1.169333333	0.563	-0.649773524
R	72	M	23.47	16.39	1.55	-0.769230769	-0.769230769	14.83333333	529	0.989	7.39	1.745666667	0.153	21.64733333	1.849666667	-0.226333333	16.093	3.906	8.397	0.139333333	0.989	0.493333333	-0.027801592
R	54	F	28.13	16.46	2.02	-1.307692308	-1.307692308	16	517.3333333	1.033666667	7.565333333	1.732333333	0.164666667	21.414	1.556	-0.357333333	16.863	2.447333333	7.221	0.126	1.033666667	0.387666667	-0.089294449
L	56	F	26.64	11.88	1.36	-8.076923077	-8.076923077	13.5	514.6666667	1.138666667	7.259666667	1.75	0.166	21.46166667	1.206666667	-0.402333333	16.324	2.490666667	7.035666667	0.117666667	1.138666667	0.516666667	-1.121469245
L	63	M	26.65	12	1.38	-4.519230769	-4.519230769	12	558	1.150333333	7.094333333	1.657666667	0.160666667	22.15766667	1.663666667	-0.455	16.709	2.491	6.302333333	0.119	1.150333333	0.258666667	-0.094650838
L	56	F	25.68	12.12	0.9	-14.96153846	-14.96153846	11	557.6666667	1.140666667	6.985666667	1.713	0.164666667	22.33733333	1.453333333	-0.445	16.709	2.571	6.245666667	0.111666667	1.140666667	0.343666667	0.151252862
R	56	F	25.28	12.12	0.9	-1.288461538	-1.288461538	11.5	565	1.110666667	7.021666667	1.722333333	0.162	22.16033333	1.454666667	-0.387333333	16.709	2.494	6.474	0.115666667	1.110666667	0.367	0.096365538
R	85	M	22.87	16.73	2.64	-8.423076923	-8.423076923	13.66666667	524	1.157	7.241333333	1.748666667	0.149	21.545	1.661	-0.317666667	17.556	2.226666667	7.358333333	0.131	1.157	0.525666667	-0.385759699
L	60	F	25.5	12.06	1.15	-4.519230769	-4.519230769	12	492.3333333	1.141333333	7.106666667	1.428333333	0.173	22.16633333	1.737	-0.381	17.479	4.268666667	7.060333333	0.125666667	1.141333333	0.423	-0.034412035
R	60	M	25.52	16.66	1.84	-8.923076923	-8.923076923	15.5	622.3333333	0.908333333	7.476333333	1.807666667	0.144333333	21.594	2.029	-0.273333333	16.247	3.06	8.568	0.146333333	0.908333333	0.437	0.153976714
R	75	M	26.28	12.1	1.12	-8.923076923	-8.923076923	13	558.6666667	1.208333333	7.161666667	1.783	0.163666667	22.00133333	1.992	-0.388	16.94	2.572333333	7.295666667	0.132333333	1.208333333	0.411	-0.838030612
R	45	M	23.79	12.06	1.72	0.903846154	0.903846154	13	517.3333333	1.066666667	7.188333333	1.727666667	0.151666667	21.98733333	1.557	-0.333	17.402	2.349	7.021333333	0.119	1.066666667	0.445	0.104279407
L	65	F	26.6	12.5	2.08	-22.61538462	-22.61538462	9.5	580	1.205	6.832333333	1.800333333	0.158	22.54866667	1.623	-0.400666667	17.479	3.615	8.314666667	0.127333333	1.205	0.443	-0.187439806
R	65	F	26.77	12.55	1.62	-14.53846154	-14.53846154	9.666666667	574.6666667	1.188	6.846333333	1.832	0.164666667	22.553	2.003333333	-0.399333333	17.248	2.640666667	8.653666667	0.128666667	1.188	0.430666667	-0.075340834
R	74	M	25.93	12.81	1.4	-1.596153846	-1.596153846	10.5	587.6666667	1.214666667	6.869666667	1.848333333	0.146333333	22.03866667	2.155333333	-0.436	16.093	3.666333333	7.173666667	0.127	1.214666667	0.453	-0.951473841
L	65	M	23.41	12.29	1.8	-9.961538462	-9.961538462	12	503.3333333	1.036	7.084333333	1.738	0.158333333	21.74766667	1.351	-0.374	17.248	4.971666667	8.745666667	0.125333333	1.036	0.426	0.165112064
R	65	M	23.43	12.16	1.94	-18.61538462	-18.61538462	11.33333333	499	1.085	6.978666667	1.743	0.175333333	22.15233333	1.639	-0.339666667	15.939	4.209666667	7.334333333	0.124333333	1.085	0.339	-0.084926934
L	70	M	25.28	10.81	0.9	-3.288461538	-3.288461538	7.333333333	508.3333333	1.315333333	6.612666667	1.688333333	0.166333333	22.30466667	1.473333333	-0.589333333	16.709	5.479666667	6.949333333	0.111333333	1.315333333	0.445666667	-0.655943969
R	65	M	27.16	13.59	1.37	-20.67307692	-20.67307692	14.33333333	527.3333333	1.131333333	7.333666667	1.745333333	0.159333333	21.71466667	1.857666667	-0.452333333	16.401	2.51	7.729666667	0.129666667	1.131333333	0.447666667	-0.408075342
L	65	M	28.76	12.28	1.55	-5.788461538	-5.788461538	10.33333333	484.6666667	1.264	6.842666667	1.741666667	0.149666667	21.88133333	1.795333333	-0.424666667	16.555	3.57	6.921	0.119666667	1.264	0.418	-0.063643399
L	81	M	24.08	14.63	1.86	-4.057692308	-4.057692308	14.83333333	492	0.971	7.431333333	1.618666667	0.159333333	21.06633333	1.624666667	-0.405666667	16.016	2.370666667	8.665666667	0.123333333	0.971	0.445666667	-0.989161668
R	81	M	24.15	15.8	2.3	-1.634615385	-1.634615385	14.66666667	494.3333333	1.012333333	7.391	1.718666667	0.140333333	21.15	1.606	-0.318	16.478	3.092666667	8.537666667	0.117666667	1.012333333	0.525666667	0.038730432
L	62	M	27.47	10.22	1.25	1.769230769	1.769230769	10.5	539.6666667	1.222	6.934333333	1.780666667	0.155666667	22.61166667	1.636666667	-0.418333333	17.017	4.567666667	7.506333333	0.128666667	1.222	0.362666667	0.17887848
R	62	M	26.33	10.14	1.29	0.673076923	0.673076923	10.83333333	524.6666667	1.216666667	6.945	1.696	0.151333333	22.27033333	1.757333333	-0.445	16.709	2.721	7.117333333	0.119	1.216666667	0.314333333	0.106431724
R	43	M	23.02	13.25	2.13	-3.326923077	-3.326923077	12.5	523.6666667	1.086	7.160666667	1.763666667	0.158333333	22.08966667	1.566333333	-0.376666667	16.863	4.304	7.805	0.119333333	1.086	0.328	-0.242606788
L	62	F	25.65	13.29	1.38	-3.269230769	-3.269230769	13.33333333	461.6666667	1.009666667	7.221666667	1.718333333	0.149	21.70966667	1.483	-0.315333333	15.554	4.119666667	6.807333333	0.116	1.009666667	0.343333333	-0.406475836
R	62	F	25.4	13.29	1.38	-0.884615385	-0.884615385	14.16666667	458.3333333	0.997	7.321333333	1.666666667	0.158	21.37866667	1.915333333	-0.320666667	15.477	3.237	6.271666667	0.122333333	0.997	0.307333333	-0.242984884
L	66	M	26.63	13.05	1.65	-8.980769231	-8.980769231	11	531.3333333	1.236	6.970666667	1.694333333	0.160666667	22.116	1.539666667	-0.490333333	17.556	4.452333333	7.138333333	0.116666667	1.236	0.395	-0.469668146
L	67	M	26.01	17.04	1.37	-1.788461538	-1.788461538	16.33333333	531	0.883333333	7.604	1.716333333	0.122	21.22133333	1.771	-0.268666667	16.478	3.035333333	7.681	0.128666667	0.883333333	0.319666667	-0.358066812
L	60	M	26.12	13.74	1.98	-9.634615385	-9.634615385	14.16666667	554	1.087666667	7.336666667	1.712	0.143333333	21.722	1.944333333	-0.315666667	16.863	3.289666667	7.977666667	0.125	1.087666667	0.423	-0.195503483
R	60	M	26.42	13.65	2.1	-4.980769231	-4.980769231	14.66666667	550.6666667	1.154333333	7.393333333	1.782333333	0.135666667	21.584	2.033	-0.436	17.094	2.514333333	7.635333333	0.128666667	1.154333333	0.417	0.365480738
L	57	M	25.48	16	1.48	-0.903846154	-0.903846154	14.16666667	615.6666667	1.003666667	7.343	1.739666667	0.149	21.617	1.748666667	-0.337	16.555	4.047	7.945333333	0.128	1.003666667	0.373666667	-0.104319303
L	64	F	23.93	13.74	1.56	-1.307692308	-1.307692308	14.16666667	576.3333333	1.065	7.328333333	1.766333333	0.153333333	21.81966667	2.013	-0.342666667	17.402	4.766	7.101333333	0.140666667	1.065	0.466333333	-0.681250793
R	64	F	24.3	13.74	1.56	-0.153846154	-0.153846154	15.66666667	564.6666667	1.012333333	7.495	1.765	0.157	21.73933333	1.925	-0.337333333	17.017	2.252	8.173333333	0.139666667	1.012333333	0.418333333	-0.402448183
L	65	F	25.14	13.36	1.67	-10.71153846	-10.71153846	12	486.6666667	1.22	7.073333333	1.603666667	0.161666667	22.11566667	1.387	-0.469	16.863	3.475666667	6.961333333	0.112666667	1.22	0.506333333	-0.63357473
L	60	F	25.52	12.35	1.8	-0.596153846	-0.596153846	13	558	1.113666667	7.184	1.747	0.153	21.99433333	1.764	-0.388333333	16.401	3.344666667	7.209333333	0.128666667	1.113666667	0.337666667	-0.501037504
R	60	F	25.4	12.35	1.49	-19.11538462	-19.11538462	10.66666667	552.3333333	1.188	6.934333333	1.705333333	0.163	22.35333333	1.751333333	-0.408666667	17.248	2.574666667	7.080666667	0.124666667	1.188	0.384333333	0.020837666
L	67	F	24.42	11.21	0.92	-2.288461538	-2.288461538	9.166666667	481.6666667	1.131	6.779666667	1.733	0.143666667	21.854	1.519333333	-0.498	16.324	4.498333333	6.907	0.110333333	1.131	0.361	-0.136317797
R	67	F	24.47	12.1	1.42	-0.307692308	-0.307692308	11.33333333	485	1.092333333	6.960333333	1.780333333	0.157666667	22.00633333	1.211	-0.423333333	16.786	2.626333333	10.286	0.119666667	1.092333333	0.397333333	-0.151711072
L	56	F	24.53	12.71	1.72	-2.076923077	-2.076923077	11	512.6666667	1.158666667	6.921	1.767	0.159	22.13133333	1.707333333	-0.435	16.94	3.495	6.548333333	0.111333333	1.158666667	0.366333333	-0.691301892
R	56	F	24.51	12.95	1.53	-3.673076923	-3.673076923	12	515.3333333	1.151333333	7.068	1.638	0.16	22.10633333	1.407	-0.417	17.094	3.367	6.701	0.11	1.151333333	0.383333333	-0.239407357
R	70	F	25.08	13.19	1.43	-13.55769231	-13.55769231	13.66666667	511	1.097	7.251	1.643	0.159	22.03966667	1.804666667	-0.288666667	16.786	2.338333333	7.343	0.130666667	1.097	0.483666667	-0.098797533
L	69	F	23.04	19.23	1.07	1.211538462	1.211538462	23.16666667	560.3333333	0.886333333	8.424	1.737	0.099	20.993	1.761666667	-0.164333333	17.864	4.205333333	9.946	0.155666667	0.886333333	0.486	-0.126426636
R	69	F	22.98	20.19	0.82	2.019230769	2.019230769	22	544.6666667	0.817333333	8.295333333	1.724	0.104	20.89333333	1.839333333	-0.218333333	17.094	3.479666667	9.156333333	0.145	0.817333333	0.412	-0.158927692
L	67	F	25.32	14.19	1.25	-1.807692308	-1.807692308	15.16666667	527	0.977333333	7.424	1.748	0.155	21.332	1.658	-0.357	15.862	3.979666667	7.331	0.128	0.977333333	0.330666667	0.038870519
R	67	F	25.56	14.21	1.09	0.769230769	0.769230769	14.16666667	530	0.997666667	7.36	1.737333333	0.147333333	21.31266667	1.621666667	-0.388333333	16.555	3.31	7.957	0.121	0.997666667	0.278333333	-0.030857488
L	65	F	24.63	15.43	1.26	-7.173076923	-7.173076923	13.66666667	489	1.038333333	7.27	1.700333333	0.159333333	21.73533333	1.555666667	-0.389666667	16.17	4.126666667	6.654333333	0.113666667	1.038333333	0.277666667	-0.44911757
L	51	M	26.6	12.15	1.59	-23.44230769	-23.44230769	13.5	572.3333333	1.116	7.286333333	1.744	0.165	21.53933333	1.978333333	-0.292666667	16.786	3.226333333	7.101666667	0.13	1.116	0.484	-0.124038614
L	48	M	28.5	12.64	1.56	-23.48076923	-23.48076923	12.83333333	486.3333333	1.308666667	7.140666667	1.737666667	0.177666667	21.61933333	0.825	-0.63	16.632	4.566	6.835	0.127	1.308666667	0.337666667	-0.115294067
L	51	M	26.86	10.22	1.34	-3.346153846	-3.346153846	11.33333333	583.3333333	1.125666667	7.016	1.701	0.149333333	22.43266667	1.416	-0.416	16.786	2.624666667	7.413666667	0.115333333	1.125666667	0.309666667	-0.275070502
R	51	M	27.12	10.09	1.4	-9.365384615	-9.365384615	11.66666667	595.6666667	1.156666667	7.029	1.732666667	0.157	22.447	1.876333333	-0.410666667	16.94	2.614	8.178	0.120333333	1.156666667	0.378	-0.432653308
L	74	F	23.81	17.23	1.89	-11.09615385	-11.09615385	13.83333333	499	0.953333333	7.296666667	1.733666667	0.133	21.38733333	1.942333333	-0.302333333	16.709	4.100666667	8.666666667	0.124666667	0.953333333	0.364666667	-0.441646469
R	74	F	24.22	16.61	1.66	-0.807692308	-0.807692308	12.83333333	508.6666667	1.042	7.163666667	1.759666667	0.143666667	21.719	1.626	-0.384333333	16.94	2.471	7.806666667	0.123	1.042	0.363333333	-1.127856018
L	67	M	22.8	16.46	1.48	0.865384615	0.865384615	15.66666667	560.6666667	1.075	7.504333333	1.711	0.145666667	21.79133333	1.803	-0.279666667	17.941	2.144666667	7.850666667	0.129	1.075	0.564333333	0.059162458
R	67	M	22.81	15.96	1.15	0.519230769	0.519230769	14.83333333	563	1.111	7.430333333	1.732666667	0.152666667	21.934	1.805666667	-0.286666667	17.941	3.029666667	8.059333333	0.132666667	1.111	0.571666667	0.005873301
L	49	M	27.4	11.41	1.32	-14.5	-14.5	13.83333333	544.6666667	1.122	7.297	1.747666667	0.141	21.55333333	1.442	-0.458666667	16.247	4.178666667	6.893333333	0.114333333	1.122	0.417	-0.226580357
R	49	M	27.46	11.74	1.44	-22.19230769	-22.19230769	14.33333333	549.6666667	1.036333333	7.365333333	1.797333333	0.168	21.401	1.621666667	-0.308	16.94	3.320333333	8.122666667	0.121333333	1.036333333	0.402333333	-0.07072851
L	54	F	22.81	14.73	1.17	-8.538461538	-8.538461538	13.5	528	1.029	7.263333333	1.711666667	0.154666667	22.06766667	1.775	-0.33	17.71	3.101666667	7.915333333	0.120333333	1.029	0.412	-0.810674169
R	54	F	24.33	16.76	2.67	-4.192307692	-4.192307692	16.16666667	624.3333333	1.022666667	7.546666667	1.810333333	0.149	21.325	1.918333333	-0.376666667	16.632	3.969	7.915666667	0.131	1.022666667	0.467666667	-0.245223683
L	53	M	28.76	11.51	1.36	-15.84615385	-15.84615385	11.83333333	542.6666667	1.218333333	7.049	1.720333333	0.163666667	21.92033333	1.692	-0.509666667	16.478	5.447666667	6.270666667	0.121	1.218333333	0.249	-2.671057961
L	69	M	23.22	9.44	1.71	-10.96153846	-10.96153846	9.666666667	501.3333333	1.282666667	6.817666667	1.661666667	0.160666667	22.71266667	1.635666667	-0.434666667	17.556	4.524333333	7.097666667	0.118	1.282666667	0.422333333	-0.601230329
L	62	M	26.15	9.41	0.95	-10.94230769	-10.94230769	10.16666667	481.3333333	1.296333333	6.867666667	1.800666667	0.178333333	22.76266667	1.968333333	-0.446666667	17.171	5.303666667	6.323666667	0.121666667	1.296333333	0.489	-0.101397837
R	62	M	23.3	8.93	1.02	-0.211538462	-0.211538462	8.833333333	492	1.314	6.725	1.751666667	0.175	23.124	1.564666667	-0.364	18.403	4.449666667	7.928666667	0.116	1.314	0.484666667	-0.252328032
R	57	M	22.74	10.59	1.15	-8.019230769	-8.019230769	9	512.3333333	1.188333333	6.756333333	1.416333333	0.176333333	22.473	1.424333333	-0.455333333	17.094	3.469666667	6.629	0.118666667	1.188333333	0.424666667	0.137572113
L	48	F	24.37	13.33	1.55	-0.596153846	-0.596153846	10.66666667	532	1.249	6.919666667	1.740666667	0.176	22.55966667	1.486666667	-0.414	17.556	5.264	7.294666667	0.121333333	1.249	0.482666667	-0.334874969
R	48	F	24.29	12	1.41	-12.5	-12.5	11.33333333	529.6666667	1.288	6.989	1.782666667	0.183666667	22.50633333	1.612	-0.384	17.71	4.283	6.314333333	0.126	1.288	0.461333333	-0.045422399
L	72	F	23.03	15.48	1.33	-5.057692308	-5.057692308	14	523	1.113	7.288333333	1.716	0.147	21.877	1.416333333	-0.354333333	17.325	3.280666667	7.404333333	0.120333333	1.113	0.424666667	-0.246186729
R	72	F	22.8	15.9	1.51	-3.884615385	-3.884615385	13.33333333	518.3333333	1.140666667	7.238333333	1.704	0.145333333	21.94333333	1.651	-0.403	17.325	2.378666667	7.281333333	0.124	1.140666667	0.457	-0.090825419
R	66	F	23.81	13.9	1.89	-9.692307692	-9.692307692	12.83333333	524.3333333	1.042	7.178666667	1.696	0.159333333	21.896	1.714333333	-0.356666667	17.556	3.278	8.21	0.125	1.042	0.451	-0.392044616
L	55	F	26.94	12.35	1.75	-14.90384615	-14.90384615	11.16666667	503.3333333	1.318666667	6.971333333	1.766666667	0.174333333	21.98	1.451	-0.407666667	15.554	3.626666667	6.625666667	0.119	1.318666667	0.455	-0.217516093
R	60	F	26.17	11.41	1.11	-0.153846154	-0.153846154	11	509	1.185666667	6.976333333	1.749666667	0.171333333	22.376	1.351666667	-0.398666667	17.171	2.598666667	7.604	0.116333333	1.185666667	0.409666667	0.039217284
L	74	M	25.68	13.1	1.47	-1.480769231	-1.480769231	12.5	600	1.161333333	7.141	1.797666667	0.149333333	22.13766667	1.886666667	-0.336	17.402	4.387	8.235	0.139	1.161333333	0.482333333	-0.835989967
R	70	M	25.28	11.52	0.88	0.269230769	0.269230769	8.833333333	492.6666667	1.310666667	6.763333333	1.748	0.179666667	23.24933333	1.532	-0.415666667	17.171	3.766666667	8.294666667	0.117	1.310666667	0.423	-0.030666537
R	57	M	25.28	15.98	1.33	0.057692308	0.057692308	13.83333333	614	1.049666667	7.296333333	1.777	0.160333333	21.81566667	1.667666667	-0.380666667	16.863	2.370333333	8.193333333	0.131333333	1.049666667	0.432	-0.429632754
R	63	M	26.47	14.21	2.81	-4.75	-4.75	12.5	497.6666667	1.199333333	7.104666667	1.731	0.156	22.03133333	1.814333333	-0.424666667	17.402	2.577	6.664333333	0.121	1.199333333	0.388666667	-0.65057161
R	63	M	25.68	18.28	2.07	-0.461538462	-0.461538462	14.5	541.6666667	1.023	7.352	1.684666667	0.164666667	21.411	1.764	-0.334333333	16.555	3.220333333	6.420333333	0.122	1.023	0.282	-0.246734812
L	77	F	23	16.86	1.49	-1.942307692	-1.942307692	15.16666667	579.3333333	1.016666667	7.45	1.758333333	0.148	21.654	1.905	-0.297	17.017	3.210666667	9.131666667	0.135333333	1.016666667	0.435333333	-0.258874383
L	55	F	24.81	11.72	1.59	-1	-1	12.66666667	528	1.106666667	7.153333333	1.717	0.166666667	22.22466667	1.738	-0.385	17.171	4.327333333	9.391666667	0.124333333	1.106666667	0.408333333	0.101474473
R	65	M	29.2	12.48	1.65	-3.076923077	-3.076923077	9.833333333	481	1.239	6.808666667	1.765666667	0.159666667	22.211	1.101333333	-0.515	15.4	4.663	6.760333333	0.121666667	1.239	0.355333333	-0.05261792
L	65	F	25.14	13.38	1.32	-3.096153846	-3.096153846	13.16666667	520	1.002666667	7.183333333	1.730666667	0.146666667	21.633	1.430333333	-0.359	17.094	2.283666667	6.414666667	0.127	1.002666667	0.350666667	-0.736291262
L	72	M	23.06	16.64	1.67	-6.923076923	-6.923076923	16.83333333	528.6666667	0.903333333	7.705666667	1.739	0.132666667	21.07666667	1.789333333	-0.244666667	17.094	2.104666667	8.995666667	0.138	0.903333333	0.476333333	-0.2549123
R	60	M	23.09	13.2	1.43	-8.08	-8.08	9	645	1.148666667	7.045333333	1.794333333	0.175666667	21.79466667	1.901666667	-0.319333333	16.555	5.013666667	6.763	0.128	1.148666667	0.509	-1.263507438
R	70	F	23.75	12.88	1.8	-8.14	-8.14	10.5	523	1.093	7.18	1.429333333	0.171	20.986	1.586	-0.401666667	16.324	5.026333333	8.138	0.130666667	1.093	0.433	-0.819572744
R	50	M	26.34	9.36	2.75	-11.15	-11.15	8.5	501.6666667	1.221333333	6.970666667	1.552	0.177	22.202	1.593	-0.515666667	16.17	5.386	5.858	0.121	1.221333333	0.283333333	-0.143477387
R	79	F	23.22	15.72	1.67	-3.74	-3.74	16.83333333	532.6666667	0.995	7.759666667	1.764	0.105666667	21.01666667	1.470666667	-0.336666667	16.786	4.578333333	7.015	0.134	0.995	0.452333333	0.229457042
R	64	F	25.54	11.72	0.94	0.16	0.16	6.833333333	553.3333333	1.217666667	6.855	1.714	0.166333333	21.75833333	1.468333333	-0.491	16.016	5.523	6.989666667	0.121333333	1.217666667	0.281333333	-0.261829176
R	60	M	26.62	11.88	1.72	-15.86	-15.86	9.5	527.6666667	1.155666667	7.044	1.839333333	0.155666667	21.37266667	1.757666667	-0.489666667	15.862	5.357666667	7.402	0.126666667	1.155666667	0.426666667	-0.03615653
